# Supplementary material for: Impacts of Climate Change and Human Activity on the Potential Distribution of Conogethes punctiferalis in China
Source: Insects. 2025 Sep 25;16(10):998. doi: 10.3390/insects16100998 (PMC12565121; doi:10.3390/insects16100998)
Supplement: Supplementary file 1 [file insects-16-00998-s001.zip]

Archive with 1 entries (1 files):
- insects-3845314-supplementary.pdf
